# Supplementary material for: Salivary biomarkers as key to monitor personalized oral healthcare and precision dentistry: A scoping review
Source: Front Oral Health. 2022 Sep 22;3:1003679. doi: 10.3389/froh.2022.1003679 (PMC9632857; doi:10.3389/froh.2022.1003679)
Supplement: Supplementary file 2 [file Table2.xlsx]

## Sheet: Tabelle1
	Study (first Author)	Year	Country of Origin	Dental Discipline	Topic	Biomarker	Monitoring Intervals	Total Patients	Outcome Metrics	Study Design
1	Al-Hamoudi N	2018	Saudi Arabia	Periodontology	Effect of non-surgical periodontal therapy to salivary markers in patients with and without obesity	Resistin, IL-6	Baseline, 6 months	137	Chronic Parodontitis is the primary factor influencin the periodontal status and expression of resistin and IL-6 levels	Clinical trial
2	Alajbeg IZ	2020	Croatia	TMD	Effect of occlusal splint on oxidative stress markers in patients with chronic temporomandibular pain compared to placebo splint	OS	Baseline, 3 months, 6 months	34	Stabilization splint provided greater improvement in pain-related disability, also significant reduction in oxidant/antioxidant ratio compared to placebo splint	RTC
3	AlJasser R	2021	Saudi Arabia	Implantology	Effect of conventional vs electronic cigarrette use on treatment of peri-implantitis	IL-1b, IL-6, MMP-8, TNF-alpha, TIMP-1	Baseline, 1 month, 6 months, 12 months	60	Electronic cigarrette smoking most prevalent risk indicator to peri-implantitis	Case-control study
4	Aspiras MB	2013	USA	General Dentistry	Effect of power brushing following stent-induced biofilm overgrowth	IL-1b, IL-8, MCP-1, MMP-1, MMP-3, MMP-8, MMP-9, TIMP-1, TIMP-2, TIMP-3, TIMP-4, IL-1ra, NGAL	Baseline, 21 days, 49 days	175	Powerbrushing significantly reduced BOP, GI and IL-1b levels	RCT
5	Äyräväinen L	2018	Finland	Periodontology	Inflammatory biomarkers in saliva of patients with RA with respect to periodontal status	IL-6, MMP-8, TIMP-1	Baseline, 12 months	124	Concentrations of MMP-8 in saliva was elevated already at early stage of RA and was associated to poor periodontal health.	Follow-up study
6	Bertl K	2013	Austria	Periodontology	Salivary melatonin levels and non-surgical periodontal therapy	Melatonin	Baseline, 3 months	60	Salivary melatonin levels recovered after periotherapy and correlated with decrease of periodontal inflammation	Cohort study (prospective)
7	Bikker FJ	2019	Denmark	Periodontology	Salivary total protease activity during experimental gingivitis	Protease aktivity	14 days before, baseline, 7 days, 14 days, 21 days	42	Differential inflammatory responses encompass variations in total salivary proteolytic activities	Observational study
8	Buczko P	2017	Poland	Orthodontics	Salivary markers of oxidative stress in healthy subjects with fixed orthodontic appliances	TBARS, TOS, SOD, CAT, UA, Px, TAS	Baseline, 1 week, 24 weeks	60	Orthodontic treatment modifies the oxidative-antioxidative balance in the saliva	Observational study
9	Buduneli N	2006	Turkey	Periodontology	Effects of smoking and gingival inflammation on salivary antioxidants in gingivitis patients	Glutathiode, Ascorbic acid, TAC, Cotinine	Baseline, 1 month	20	Neither smoking nor gingival inflammation compromized the antioxidant capacity of saliva	Observational study
10	Chang CH	2018	Taiwan	Periodontology	Associations between cigarrette use, salivary biomarkers and the effectiveness of periodontal therapy	Oxidative biomarkers, Cu/Zn SOD, MnSOD, TRX1, PRX2	Baseline, 3 months	167	Smoking interferes with redox homeostasis in the body, alters antioxidant levels and influences the pariodontal disease activity	Observational study
11	Cutando A	2013	Spain	Oral Health	Effect of topical application of melatonin to the gingiva on salivary concentrations of certain biomarkers	Alkaline phosphatase, Acid phosphatase, Osteocalcin, Osteopontin	Baseline, 20 days	60	Treatment with melatonin was associated with an improved parodontal health and reduction of the salivary biomarkers	Cross-sectional study
12	Dede FÖ	2013	Turkey	Periodontology	Effect of periodontal treatment on salivary biomarkers levels in patients with chronic periodontitis	8-OHdG	Baseline, 10 days, 1 months, 3 months	48	Salivary levels of 8-OHdG did not differ, but the levels in gingival crevicular fluid had positive correlation with better periodontal health	Observational study
13	Fine DH	2014	USA	Periodontology	Cytokine biomarkers that could predict bone loss in aggressive periodontitis	MIP-1a, MIP-1b, IL-a, IL-1b, IL-8	Baseline, 6 months, 1 year, 1.5 years, 2 years, 2.5 years, 3 years	100	MIP-1a could be a diagnostic marker for both subject and site vulnerability to bone loss	Cohort study
14	Fujimori K	2021	Japan	Periodontology	Salivary microRNAs as predictor of periodontitis progression	miRNAs	Baseline, 2 years	120	miRNAs may be new biomarkes for progression of periodontitis	Cohort study
15	Ghallab N	2010	Egypt	Periodontology	Salivary sCD44 profiles of smokers and non-smokers in response to non-surgical parotherapy	sCD44	Baseline, 1 month	44	sCD44 might be considered a biomarker of periodontal destruction in smokers and non-smokers	Pilot study
16	Gutiérrez-Corrales A	2017	Spain	Oral Surgery	Post operative swelling after extraction of lower 3rd molars	Total protein, IgA, Alpha Amylase	Baseline (before extraction), immediately after extr, 2 hours, 7 days	15	Alpha amylase levels might be affected by the acute inflammation	Observational study
17	Hassan SH	2015	Egypt	Periodontology	Host response to periodontal open flap debridement	OPG	Baseline, 3 months, 6 months	30	OPG might be used as a biomarker for periodontal bone destruction	Clinical trial
18	Hendek MK	2015	Turkey	Periodontology	Effect of initial periodontal treatment on oxidative stress biomarkers in smokers/nonsmokers with chronic periodontitis	8-hydroxydeoxyguanosine (OHdG)and 4-hydroxynonenal (HNE) and enzyme activity of gluta-thione peroxidase (GSH-Px)	Baseline, 1 month, 3 months	93	After initial periodontaltreatment, the levels of 8-OHdG in GCF and saliva were sig-nificantly decreased in both periodontitis groups.	Clinical trial
19	Hodosy H	2005	Slovak republic	General Dentistry	Effect of daily dynamics and ascorbic acid administration on TBARS level, associated with gum health	Salivary thiobarbituric acid reacting substances (TBARS)	Morning, afternoon, evening, 2 consecutive days	10	Salivary TBARS levels are highest in the morning. Sialic acid is not a major component of TBARS.	Observational study
20	Jentsch H	2004	Germany	Periodontology	Influence of Lactoferrin and other markers before and after periodontal treatment	Lactoferrin, lysozyme, peroxidase activities	Baseline, 14 days after intervention	25	Defence factor lactoferrin is suitable for monitoring of periodontal treatment results and ist concentration in GCF correlates to its salivary levels.	Clinical trial
21	Jenzsch A	2009	Germany	Periodontology	Influence of nutrition on patients with the metabollic syndrome and chronic periodontitis	Periodontopathogens, IL-1b and IL-6, granulocyte elastase activity, antioxidative and oxidative variables	Baseline, 2 weeks, 3 weeks, 6 weeks, 12 months	20	In patients with the metabolic syndrome whole- some nutrition might reduce inflammatory variables of periodontal disease and promote periodontal health	Clinical trial
22	Justino AB	2017	Brazil	General Dentistry	Influence of unstimulated and stimulated saliva collection methods as well as tooth brushing, on biomarker secretion	Salivary total protein, nitrite, total antioxi- dant capacity and alpha-amylase	Baseline, after toothbrushing	14	Saliva collection methods (stimulated, unstimulated, before or after toothbrushing has an effect on the salivary composition	Observational study
23	Kamodyová N	2013	Slovakia	General Dentistry	Effect of circadian rhythm, tooth-brushing and ascorbic acid treatment on selected salivary markers	Advanced oxidation protein products (AOPP), thiobarbituric acid reactive substances (TBARS), advanced glycation end products (AGEs), ferric reducing antioxidant power (FRAP) and total antioxidant capacity (TAC)	Morning, afternoon, evening, each, before and after toothbrushing	19	Significant daily variations were observed in salivary AGEs and FRAP levels	Observational study
24	Kibayashi M	2007	Japan	Periodontology	Association between smoking and periodontal disease progression	Periopathogens, prostaglandin E2, lactoferrin, albumin, as- partate aminotransferase, lactate dehydrogenase, and alka- line phosphatase	Baseline, 4 years	256	Smoking exerted the greatest influence on periodontitis risk among lifestyle factors	Observational study
25	Kim HN	2022	Korea	Periodontology	Biomarker changes 6 weeks after non-surgical therapy	MMP3, MMP-8, MMP-9	Baseline, 3 weeks, 6 weeks	51	MMP-3, -8, and -9 were reduced after NSPT	Clinical trial
26	Kinney JS	2011	USA	Periodontology	Role of saliva-derived biomarkers and periodontal pathogens during periodontal disease progression	Periopathogens, OPG, MMP-9, MMP-8, IL-1β, Calprotectin, ICTP	Bi-monthly over 12 months	100	Salivary biomarkers can be used to identify periodontal disease progression	Clinical trial
27	Kochurova EV	2017	Russia	Prosthodontics	Monitoring of the adaptive capacities of tissues and organs in patients with (neoplasms of the maxillofacial area) NMFA to prosthetic constructions	MMP-2, Total MMP-8, MMP-9, TIMP-1, TIMP-2	Baseline, 2 weeks, 3 months	89	Biomarker expression in response to orthopedic treat- ment allow monitoring of possible progression or re- lapse of the tumor process in the maxillofacial region, as well as the objectivity of corrective manipulations in this category of patients	Clinical trial
28	Koppolu P	2021	Saudi Arabia and India	Periodontology	Biomarker levels in saliva and blood serum in healthy, gingivitis, and periodontitis patients before and after scaling and root planning	Alkaline phosphatase (ALP) and acid phosphatase (ACP) levels	Baseline, 4 weeks	135	ALP and ACP levels were markedly decreased in the gingivitis and periodontitis after SRP	Clinical trial
29	Kuboniwa M	2016	Japan	Periodontology	Salivary metabolites to reflect periodontal inflammation severity clinically with periodontal inflamed surface area before and after cleaning	63 metabolites, assessed by GC-MS (best fitting: cadaverine, 5-oxoproline, and histidine)	Baseline, 15 minutes	19	Combination of cadaverine, 5-oxoproline, and histidine yielded satisfactory accuracy for diagnosis of periodontitis, and post-debridement saliva is more suitable for exploring metabolites that reflect the severity of periodontal inflammation	Observational study
30	Lee CH	2018	Taiwan	Periodontology	Correlation of clinically determined high and low responders to nonsurgical periodontal therapy	IL-1β, IL-1ra, IL-6, IL-8, platelet-derived growth factor-BB, vascular endothelial growth factor, MMP-8, MMP-9, C-reactive protein, and lactoferrin	Baseline, 15 minutes	53	IL-1β and MMP-8 might be useful for diagnosing periodontitis, MMP-8 and lactoferrin show potential for predicting sensitivity to treatment	Clinical trial
31	Liu KH	2016	South Korea	Periodontology	Smoking cessation on periodontal tissue without periodontal intervention	MMP-8, MMP-9, IL-1ß in GCF, nicotine, cotinine and hydroxycotinine in saliva	Baseline, 2 weeks, 2 weeks, 4 weeks, 6 weeks, 12 months	122	IL-1b in gingival crevicular fluid could have a positive relationship with the nicotine and cotinine levels in saliva	Observational study
32	Morelli T	2014	USA	General Dentistry	Biomarkers during 3-week stent-induced biofilm overgrowths	IL-1b, IL-1ra, IL-8, MCP-1, MMP-1, MMP-3, MMP-8, MMP-9, and TIMP-1 through TIMP- 4, and Neutrophil gelatinase-associated lipocalin (NGAL) levels	Baseline, 1 week, 2 weeks, 3 weeks	168	Salivary levels of IL-1ra and IL-6 were significantly related to PD changes during induced gingival inflammation	Cohort study
33	Nascimento GG	2019	Denmark	Periodontology	Biomarker levels during experimental gingivitis	Myeloperoxidase (MPO), neutrophil elastase (NE), soluble urokinase-type plasminogen activator receptor (suPAR), matrix metalloproteinase (MMP)-8 and tissue inhibitor of matrix metalloproteinases (TIMP)-1	Baseline, 1 week, 2 weeks, 3 weeks	42	Neutrophil activity orchestrates a ‘fast’ gingival inflammatory response among participants previously primed to gingival inflammation	Observational study
34	Nishida N	2008	Japan	Periodontology	Involuntary smoking and periodontitis	Periopathogens, AST, lactoferrin, Prostaglandin E2, MMP-8, MMP-9, IL-1b, Secretory IgA, albumin	Baseline, 1 year, 2 years	273	Involuntary smoking increased the inflammatory re sponse and was associated with a greater risk for periodontitis progression	Observational study
35	Novakovic N	2014	Serbia	Periodontology	Antioxidant levels before and after non-surgical periodontal treatment	Total antioxidant capacity (TAOC), albumins (ALB), uric acid (UA), superoxide dismutase (SOD) and glutathione peroxidase (GPX)	Baseline, 2 months	63	TAOC, ALB, UA, SOD and GPX reflected periodontal status and tissue response on treatment	Clinical trial
36	Oktay S	2020	Turkey	Periodontology	Relationship between salivary and serum Sialic acid levels and clinical parameters in different forms of periodontal diseases before and after non-surgical therapy	Sialic acid (SA)	Baseline, 3 months	40	SA level in both saliva and serum may be a potentially useful marker to determine inflammatory changes and investigate different forms of periodontal diseases	Clinical trial
37	Önder C	2017	Turkey	Periodontology	Oxidative stress effects after non-surgical therapy in saliva and blood serum	Malondialdehyde (MDA), 8-hydroxydeoxyguanosine (8-OHdG), and 4- hydroxy-2-nonenal (4-HNE)	Baseline, 6 weeks	51	Salivary 8-OHdG and MDA may be associated with local impact of periodontal disease, while 4-HNE may be associated with systemic impact of chronic periodontitis.	Observational study
38	Öngöz Dede F	2016	Turkey	Periodontology	Effect of obesity on 8-hydroxy-deoxyguanosine (8-OHdG) levels in perio and non-perio patients	8-hydroxy-deoxyguanosine (8-OHdG)	Baseline, 4 weeks	90	No difference between obese and normal weight people in 8-OHdG levels, but periodontal treatment had a positive effect on the periodontal parameters and 8-OHdG	Observational study
39	Park JY	2021	Korea	Periodontology	Nutrition effects on gingivitis (mangosteen/propolis)	IL-1β, IL-6, MMP-8, MMP-9	Baseline, 4 weeks, 8 weeks	104	Mangosteen and propolis extracts (MAEC) as oral adjuvants are potentially helpful to reduce gingivitis and incipient periodontitis	Clinical trial
40	Parawani SR	2012	India	Periodontology	Nitric oxide levels after treatment	Nitric oxide (NO)	Baseline, 3 weeks, 6 weeks	90	Salivary NO levels can be utilized as a good indicator of the inflammatory status of the periodontium	Clinical trial
41	Prakasam S	2014	India	Periodontology	Host response to therapy of scaling and root planning	IL-4, IL-6, IL-10, and IL-17), sTLR-2, sCD14	Baseline, 1 week, 6 weeks	40	sTLR-2 is a potential prognostic or maintenance marker for chronic periodontitis	Observational study
42	Raghav D	2017	India	Prosthodontics	Assessment of the clinicomicrobial and salivary profile of diabetic patients undergoing rehabilitation by dental implants	IL-1β, osteoprotegerin (OP), MMP, different microorganisms	Baseline, up to 1 year	60	Similar microbial, salivary marker, and clinicoradiological patterns are seen in nondiabetic patients and in diabetic patients who have maintained their metabolic activities.	Observational study
43	Rabelo MS	2021	Brazil	Periodontology	Short-term effect of non-surgical periodontal treatment on inflammatory markers levels in serum, saliva, gingival crevicular fluid with/without hyperglycemia	Interleukin-1β (IL-1 β), IL-8, IL-6, IL-2, IL-5, IL-4, IL-10, Interferon gamma (IFN-γ), Granulocyte macrophage colony-stimulating factor (GM-CSF) and Tumor necrosis factor-alpha (TNF-α)	Baseline, 30 days	60	Periodontal treatment reduced local inflammatory markers, specifically IL-1B and IFN-γ, irrespective of the diabetes status	Observational study
44	Ramseier CA	2021	Switzerland	Periodontology	Oral fluid biomarkers in gingivitis subjects using electric totthbrush, irrigation, or manual toothbrush	MMP-3, MMP-8, IL-1b	Baseline, 2 weeks, 4 weeks, 8 weeks	60	Increased clinical improvements (by using electric toothbrush) may found accompanied by slightly improved trends if biomarkers such as IL-1b	RTC
45	Rangbulla V	2017	India	Periodontology	Comparison of biomarkers in patients with moderate to severe chronic periodontitis and in individuals with healthy gingiva	Immunoglobulin A (IgA), Interleukin-1β (IL-1β) and matrix metalloproteinase-8 (MMP-8)	Baseline, 12 weeks	50	The levels of salivary IgA, IL-1β and MMP-8 showed significant reduction after oral prophylaxis, suggesting that these biomarkers could facilitate the screening, early diagnosis, and management of periodontal disease	Clinical trial
46	Saloom HF	2017	London	Orthodontics	Effect of obesity on orthodontic tooth movement.	Adipokines leptin, resistin, the inflammatory marker myeloperoxidase (MPO), cytokine receptor for nuclear factor kappa-B ligand (RANKL)	Baseline, 1 hour, 1 week	55	Different response in obese patients compared with normal-weight patients during early orthodontic treatment	Cohort study
47	Sanchez GA	2013	Argentina	Periodontology	Diagnostic use of biomarkers for the assessment of the periodontal status.	Interleukin (IL)-1β, prostaglandin E2 (PGE2)	Baseline, 3 months	74	Salivary IL-1b and PGE2 could be used in identifying periodontitis as biomarkers for diagnosis of periodontitis presence and severity	Observational study
48	Sexton WM	2011	USA	Oral Health	Host response to therapy	Interleukin (IL)-1β, IL-8, macrophage inflammatory protein (MIP)-1α, matrix metalloproteinase-8 (MMP-8), osteoprotegerin (OPG), and tumour necrosis factor-α (TNF)-α	Baseline, 16 weeks, 28 weeks	33	Salivary levels of IL-1β, MMP-8, OPG, and MIP-1α reflected disease severity and response to therapy suggesting their potential utility for monitoring periodontal disease status	Clinical trial
49	Silbereisen A	2020	Sweden	Periodontology	Assessment of methods for quantifying established periodontal disease biomarkers in saliva	Molecular matrix metalloproteinase (MMP)-8 , tissue inhibitor of matrix metalloproteinases (TIMP)-1	Baseline, 7 days, 14 days, 21 days, 35 days	10	Novel "anti-peptide" antibodies designed by newer targeted mass spectrometry-based approaches can help to overcome these drawbacks.	Observational study
50	Syndergaard B	2014	USA	Periodontology	Determinination the presence, risk, and progression of periodontal disease	Interleukin (IL)-1β, IL-6, matrix metalloproteinase (MMP)-8, macrophage inflammatory protein (MIP)-1α, prostaglandin E2 (PGE2)	Baseline, 7 days, 10 days, 30 days	80	Salivary PGE2 and MIP-1α discriminate gingivitis from health	Clinical trial
51	Tatarakis N	2014	USA	Periodontology	Explore putative local etiologic factors on implant bone loss in relation to type 2 diabetes mellitus including salivary biomarkers	Salivary osteoprotegerin (OPG), IL-4, IL-10	Baseline, 1 year	32	salivary biomarker profiles of dental implant patients with type 2 diabetes who are under good metabolic control and regular maintenance care are very similar to those of non-diabetic individuals	Observational study
52	Varghese J	2020	India	Periodontology	Host response in smokers/non-smokers with chronic periodontitis after non-surgical therapy	8-hydroxyguanosine (8-OHdG)	Baseline, 3 months,	40	In smokers and salivary 8-OHdG levels could be recognized as an oxidative biomarker for determining periodontal tissue destruction	Case-Ccontrol study
53	Venza M	2006	Italy	Periodontology	Host response in diabetic patients in the early phase of periodontal disease	Histamine	Baseline, 6 months, 12 months, 24 months	125	Salivary histamine may serve as a predictive index in the prevention of periodontal disease	Observational study
54	Wu J	2018	China	Orthodontics	Identification of biomarkers for patients undergoing accelerated osteogenic orthodontics	different peptide profiles, assessed by Maldi-Tof	Baseline, 1 week, 2 weeks, 1 month, 2 months, 6 months	36	The salivary protein profiles changed with accelerated tooth movement induced by AOO. This method provides a tool for investigating corticotomy-induced accelerated tooth movement in humans	Observational study
55	Yarkac F	2018	Turkey	Periodontology	Definition of the impact of non-surgical periodontal therapy considering the salivary stress-related host response on pregnant/nonpregnant women	Interleukin-1 beta (Κ-1β) and IL-10, salivary chromogranin A (CgA) hormone	Baseline, after periodontal therapy	60	Periodontal therapy significantly improved the periodontal status and stress level. In addition, the severity of the gingival inflammation during pregnancy was related to stress	RCT
56	Yoshida RA	2019	Brazil	Periodontology	Host response on individuals with cerebral palsy with gingivitis	IL-1β, IL-6, IL-8, IL-10, TNF-α , IL-12p70	Baseline, 15 days	38	Mechanical treatment resulted in a significant reduction in salivary IL-1β and IL-8 levels for both groups after treatment	Clinical trial
57	Yoshie H	2007	Japan	Periodontology	Host response after scaling and root planning and clarifcation of the influence of interleukin-1 genotypes on these enzyme levels	Aspartate aminotransferase (AST), alanine aminotransferase (ALT), and lactate dehydrogenase (LDH)	Baseline, 4 weeks	49	Salivary AST, ALT, and LDH levels reflect inflammation and destruction of periodontal tissue	Observational study
